# Supplementary material for: Dysregulation of mitochondria-lysosome contacts by GBA1 dysfunction in dopaminergic neuronal models of Parkinson’s disease
Source: Nat Commun. 2021 Mar 22;12:1807. doi: 10.1038/s41467-021-22113-3 (PMC7985376; doi:10.1038/s41467-021-22113-3)
Supplement: Supplementary file 12 — Source Data [file 41467_2021_22113_MOESM12_ESM.xlsx]

## Sheet: Fig1d-f
	Figure 1d				Figure 1e					Figure 1f
	Duration of M-L contacts (sec)		n=156		Relative frequency of M-L contact duration					% of lysosomes in M-L contact for >20s		n=41
	96.55				Bin Center	% Frequency				28.5714
	52.44				0	6.45161				20
	41.93				60	58.0645				7.14286
	37.74				120	20.6452				14.5455
	44.04				180	10.3226				28.5714
	73.44				240	1.93548				25
	58.74				300	2.58065				13.3333
	92.34									13.9535
	130.19									8.10811
	102.89									18.75
	100.79									20
	121.79									12.5
	98.6									10.2564
	62.99									11.1111
	37.79									13.3333
	115.4									6.45161
	35.74									20
	39.93									10
	94.53									20
	92.43									14.2857
	33.66									25
	358.99									18.1818
	69.38									18
	50.43									16.6667
	90.32									12.5
	205.82									18.75
	203.72									23.0769
	168.02									11.1111
	31.62									25
	157.58									13.3333
	96.7									23.3333
	81.82									50
	75.52									7.14286
	58.87									17.5
	81.94									16.6667
	94.54									16.6667
	25.25									10
	54.7									41.6667
	77.74									21.7391
	58.75									27.2727
	48.32									20
	56.67
	117.47
	60.84
	121.67
	167.98
	73.55
	102.92
	58.72
	128.02
	96.63
	39.79
	69.4
	151.34
	37.96
	35.6
	239.56
	48.14
	29.34
	41.85
	27.25
	37.68
	52.28
	27.29
	33.59
	98.57
	31.62
	71.46
	282.7
	117.07
	75.36
	109.24
	111.33
	278.97
	79.96
	33.53
	94.59
	65.19
	65.19
	54.5
	73.4
	37.85
	33.67
	46.21
	79.66
	85.97
	39.94
	35.61
	29.36
	27.25
	77.37
	43.96
	228.52
	48.15
	50.23
	25.19
	180.35
	100.74
	50.23
	228.63
	39.8
	171.85
	62.7
	112.78
	29.48
	202.77
	197.67
	83.72
	167.15
	154.64
	42
	37.69
	157.28
	138.47
	148.92
	300.2
	300.2
	52.33
	104.48
	115.2
	29.37
	89.88
	31.46
	48.16
	136.69
	170.37
	89.87
	56.49
	33.52
	46.05
	41.88
	92.35
	37.75
	58.73
	56.64
	41.91
	43.96
	39.8
	79.43
	83.6
	87.77
	41.87
	31.43
	89.92
	71.13
	121.24
	175.54
	37.82
	56.62
	73.46
	39.91
	29.47
	197.75
	56.62
	37.82
	62.89

## Sheet: Fig2c-d
	Figure 2c						Figure 2d
		Duration of M-L contacts (sec)						% of lysosomes in M-L contact for >20s
		Soma	Dendrite	Axon				Soma	Dendrite	Axon
	n=	86	35	34			n=	14	13	14
		96.55	115.4	31.62				28.5714	7.14286	25
		52.44	90.32	157.58				20	28.5714	18.75
		41.93	205.82	96.7				14.5455	13.3333	20
		37.74	203.72	117.47				13.9535	13.3333	12.5
		44.04	168.02	60.84				8.10811	20	11.1111
		73.44	81.82	121.67				10.2564	10	25
		58.74	75.52	167.98				6.45161	20	18.1818
		92.34	69.4	73.55				18	14.2857	12.5
		130.19	151.34	39.79				16.6667	18.75	11.1111
		102.89	239.56	98.57				23.0769	13.3333	25
		100.79	48.14	31.62				23.3333	10	50
		121.79	29.34	71.46				17.5	41.6667	7.14286
		98.6	41.85	282.7				16.6667	27.2727	16.6667
		62.99	27.25	117.07				20		21.7391
		37.79	37.68	75.36
		35.74	52.28	35.61
		39.93	27.29	29.36
		94.53	33.59	50.23
		92.43	27.25	228.63
		33.66	77.37	39.8
		358.99	43.96	171.85
		69.38	62.7	37.69
		50.43	112.78	157.28
		58.87	41.88	138.47
		81.94	92.35	148.92
		94.54	37.75	300.2
		25.25	58.73	300.2
		54.7	56.64	136.69
		77.74	41.91	170.37
		58.75	41.87	43.96
		48.32	31.43	39.8
		56.67	89.92	79.43
		58.72	71.13	83.6
		128.02	121.24	87.77
		96.63	175.54
		37.96
		35.6
		109.24
		111.33
		278.97
		79.96
		33.53
		94.59
		65.19
		65.19
		54.5
		73.4
		37.85
		33.67
		46.21
		79.66
		85.97
		39.94
		228.52
		48.15
		50.23
		25.19
		180.35
		100.74
		29.48
		202.77
		197.67
		83.72
		167.15
		154.64
		42
		52.33
		104.48
		115.2
		29.37
		89.88
		31.46
		48.16
		89.87
		56.49
		33.52
		46.05
		37.82
		56.62
		73.46
		39.91
		29.47
		197.75
		56.62
		37.82
		62.89

## Sheet: Fig3a-f
	Figure 3a-b
		Corr	ΔGBA
		1	0.547422
		1	0.607791
		1	0.731201
		1	0.778491
					* Non-specific bands are from repeated re-probing with different antibodies.
	Figure 3c
	Live Cell GCase Activity (Normalized RFU)
	time(min)	Corr (DMSO)							Corr (BafA1)
		(n=6)						Avg.	(n=6)						Avg.
	0	207451	-216763	-248865	295317	-267218	230079	0.0666667	-199460	-198125	375364	-19301.5	-110927	152448	-0.25
	30	300958	-175876	-216365	401249	-227489	227994	51745.1	-152121	-169362	356200	-8885.5	-93673.5	173746	17650.5
	60	419483	-145716	-181618	498303	-190829	267304	111154	-160027	-165557	408250	-7435.5	-81347.5	201608	32581.8
	90	564799	-65535.2	-78660.2	711811	-90962.2	371472	235487	-61390.5	-111360	481510	79265.5	-14641.5	298046	111905
	120	737114	-14334.2	-21142.2	857382	-22102.2	419437	326059	-19707.5	-39708.5	539008	120772	3829.5	345238	158238
	150	917910	70042.8	71990.8	1021290	87469.8	448546	436208	61135.5	15424.5	573524	172666	58880.5	399390	213503
	180	1063507	123173	141178	1199922	128310	553635	534954	88160.5	61830.5	646462	221874	101428	449274	261505
	210	1293258	238162	254206	1403918	257880	634472	680316	195664	164158	721680	311078	187172	544898	354108
	240	1400752	257095	268530	1513081	286798	711616	739645	219808	162408	778954	328118	200354	579594	378206
	Figure 3d
	Live Cell GCase Activity (Normalized RFU)
	time(min)	∆GBA (DMSO)							∆GBA (BafA1)
		(n=6)						Avg.	(n=6)						Avg.
	0	351463	-30950.2	-321778	33714.8	-11709.2	-20740.2	0.005	-134477	39307	257196	-190797	-101176	129947	0
	30	426514	29229.8	-287328	118899	36682.8	25434.8	58238.7	-61364	104605	302506	-129215	-30672	180883	61123.8
	60	490327	34808.8	-286892	159988	49202.8	50402.8	82972.8	-49848	126738	326502	-123923	-42562	203120	73337.8
	90	613744	106406	-244045	287021	157620	160647	180232	16544	179852	400310	-62822	29676	279042	140434
	120	707345	150238	-212939	397237	237335	220076	249882	64504	242144	448878	528	82916	335294	195711
	150	825730	243547	-189024	510392	302764	290182	330598	117303	272270	491488	50868	124592	387190	240618
	180	906959	264151	-154915	632093	382872	371609	400461	143744	325396	561626	98748	164972	429821	287384
	210	1057329	353954	-82650.2	785847	494829	480748	515009	240265	433653	626826	197619	270552	505370	379048
	240	1138398	392109	-69580.2	853145	545381	534198	565608	259963	445392	661975	202414	290045	548993	401464
	Figure 3e
	Live Cell GCase Activity (Fold) - Total GCase
	Corr	ΔGBA
	1	0.764892
	1	0.701198
	1	0.814928
	Figure 3f
	Live Cell GCase Activity (Fold) -Lysosomal GCase
	Corr	ΔGBA
	1	0.370827
	1	0.387886
	1	0.679749

## Sheet: Fig3h-i
	Figure 3h									Figure 3i
	Duration of M-L contacts (sec)				Relative frequency of M-L contact duration					% of lysosomes in M-L contact for >20s
		Corr	ΔGBA		Bin Center	% Frequency					Corr	ΔGBA
	n=	48	71			Corr	ΔGBA			n=	12	36
		12.66	264.53		0	16.6667	1.40845				7.14286	22.2222
		25.19	222.5		60	45.8333	29.5775				25	20
		18.91	72.26		120	18.75	35.2113				12	19.6721
		11.96	96.26		180	10.4167	21.1268				27.2727	29.4118
		55.42	113.63		240	2.08333	9.85915				18.5185	28.5714
		114.68	145.15		300	6.25	2.8169				13.5135	7.14286
		90.97	110.94								11.5385	50
		90.97	82.14								30.7692	17.6471
		239.94	122.04								20	7.5
		143.58	151.44								33.3333	16.6667
		150.36	100.29								15.5556	16.6667
		179.56	131.29								16.6667	27.7778
		46.05	55.43									13.0435
		37.7	47.23									20.5128
		41.88	235.51									8.33333
		71.64	190.76									9.67742
		84.25	43.17									50
		25.45	188.56									19.0476
		199.63	248.71									10.5263
		317.19	54.42									31.25
		317.19	35.62									35.7143
		317.19	125.4									13.6364
		54.82	37.71									12.5
		191.32	173.44									42.8571
		118.79	33.53									16.6667
		83.23	29.35									23.5294
		59.55	109.16									23.0769
		79.28	92.47									11.7647
		87.01	209.31									18.75
		23.79	158.03									21.7391
		27.74	86.97									16.129
		67.2	47.48									9.375
		31.68	55.36									21.9512
		98.77	118.51									14.2857
		27.73	46.03									23.6364
		75.09	98.18									23.0769
		134.28	98.18
		51.41	255.68
		47.46	155.23
		173.78	119.48
		35.62	198.52
		114.56	31.47
		55.36	75.31
		55.36	70.08
		31.68	102.08
		35.62	194.5
		102.72	30.09
		35.62	102.1
			94.09
			98.09
			98.09
			112.1
			246.1
			34.09
			100.1
			150.09
			70.11
			134.1
			132.1
			202.09
			58.12
			102.09
			324.09
			100.09
			178.09
			290.09
			64.09
			190.09
			198.1
			186.1
			240.09

## Sheet: Fig4a-d
	Figure 4a
	* Non-specific bands are from repeated re-probing with different antibodies.
	Figure 4b-d
		TBC1D15			Rab7			Fis1
		Corr	ΔGBA		Corr	ΔGBA		Corr	ΔGBA
		1	0.632701		1	1.20465		1	0.899273
		1	0.834605		1	1.17442		1	1.0963
		1	0.728461		1	0.80189		1	0.692347

## Sheet: Fig4e-f
	Figure 4e											Figure 4f
												Corr	ΔGBA
												1	2.66057
												1	2.30994
												1	1.70768
				* Non-specific bands are from repeated re-probing with different antibodies.

## Sheet: Fig5c,d,f,g
	Figure 5c					Figure 5d				Figure 5f					Figure 5g
	% of lysosomes in M-L contact for >20s					Duration of M-L contacts (sec)				Mean Fluorescence GlcCer intensity					Duration of M-L contacts (sec)
		Ctrl	+CBE				Ctrl	+CBE			Ctrl	+CBE				Ctrl	+GlcCer
	n=	12	12			n=	60	60		n=	21	21			n=	93	94
		0	60				33.56	41.85			1.50905	1.2822				97.35	50.77
		0	60				67.01	155.11			1.00754	1.55223				89.25	131.79
		40	100				102.58	81.54			0.766615	1.48776				77.12	75.09
		40	60				33.56	85.73			1.01555	1.94335				64.96	64.96
		40	80				48.24	153.93			1.49861	1.56049				58.89	48.74
		60	20				117.16	239.1			0.938295	1.7752				42.66	129.76
		20	60				43.91	163.54			0.947797	1.16878				66.99	154.08
		0	40				100.4	81.77			1.05814	1.20659				85.2	75.09
		0	40				89.96	239.1			0.788604	1.93549				60.91	137.86
		20	40				35.66	75.49			1.76724	1.43373				50.77	109.52
		20	60				87.99	44.22			0.641698	1.15201				75.09	107.5
		20	80				39.8	50.37			1.23678	2.35417				32.56	127.78
							37.82	119.5			1.02675	1.48129				34.58	69.01
							50.36	152.89			0.678213	1.20549				58.88	71.04
							30.08	50.48			1.20474	1.72327				77.11	109.52
							69.46	144.75			0.546431	1.45508				44.69	95.33
							77.86	61			1.27743	1.92907				36.61	166.22
							77.86	238.8			0.661199	1.95853				75.09	131.78
							44.26	88.23			0.90979	1.97051				81.15	103.44
							69.46	238.8			0.519517	2.79847				44.69	89.25
							33.69	142.86			0.458674	1.28599				36.61	105.47
							44.18	69.31								42.19	121.66
							46.28	71.41								89.25	58.89
							71.49	174.36								34.58	119.63
							71.49	228.96								30.53	87.22
							90.1	163.58								83.17	93.3
							44.16	54.62								30.53	170.27
							138.14	75.62								66.99	164.19
							58.79	92.42								52.79	91.28
							238.3	73.52								77.12	66.99
							35.8	96.36								66.99	52.79
							34.72	86.64								79.12	77.12
							55.24	72.58								44.69	105.47
							32.55	126.62								46.72	107.5
							40.13	77.99								40.64	66.99
							76.75	179.95								71.04	97.35
							81.07	73.76								56.84	137.86
							75.67	78.1								56.84	123.68
							60.57	116.02								81.15	133.81
							50.86	68.34								62.93	52.79
							57.44	48.83								44.69	131.79
							76.91	76.99								54.82	36.61
							62.85	67.24								79.12	81.15
							73.67	45.57								71.04	103.45
							76.91	73.74								73.07	127.73
							111.27	78.99								58.89	81.15
							62.71	60.62								30.53	101.42
							71.35	101.68								36.61	131.78
							85.38	58.46								77.12	85.2
							113.5	89.69								30.53	109.52
							86.55	53.11								36.61	131.78
							56.35	47.7								75.09	154.08
							108.29	59.6								48.74	71.04
							39.04	40.13								58.89	137.86
							39.04	65.01								79.12	121.66
							122.25	74.6								52.79	164.19
							79.08	121.09								66.99	109.52
							81.24	112.38								91.28	111.55
							42.29	112.38								54.82	95.33
							75.85	124.25								85.2	60.91
																50.77	93.3
																75.09	69.01
																34.58	148.01
																52.79	164.19
																36.61	54.82
																36.61	131.78
																32.56	123.68
																54.82	103.45
																54.82	83.17
																64.96	44.69
																42.66	101.42
																73.06	109.52
																40.64	77.12
																34.58	125.71
																42.66	125.71
																62.94	111.55
																117.62	111.55
																50.77	77.12
																69.02	103.45
																66.99	83.17
																64.96	44.69
																51.79	141.93
																79.12	54.82
																56.84	99.39
																30.53	172.29
																58.88	40.64
																52.79	58.89
																46.72	137.86
																32.56	66.99
																71.04	95.33
																44.69	101.42
																71.04	101.42
																44.69	54.82
																	87.22

## Sheet: Fig5h-k
	Figure 5h										Figure 5i			Figure 5j			Figure 5k
											Ctrl	+CBE		Ctrl	+CBE		Ctrl	+CBE
											1	0.454734		1	1.00291		1	1.02832
											1	0.556545		1	0.896837		1	1.13752
											1	0.846103		1	1.01688		1	0.917636
											1	0.599409		1	0.894952		1	0.830312
											1	0.816106		1	1.04185		1	1.06401
	* Non-specific bands are from repeated re-probing with different antibodies.

## Sheet: Fig5l-m
	Figure 5l											Figure 5m
												Ctrl	+CBE
												1	1.54797
												1	1.51592
												1	1.31536
				* Non-specific bands are from repeated re-probing with different antibodies.

## Sheet: Fig6b-f
	Figure 6b				Figure 6c				Figure 6d								Figure 6e									Figure 6f
	Mitochondria Density - Soma				Mitochondria Density - Axon				Oxygen Consumetion Rate (OCR) (pmol/min)																	ATP conc. (nM) / total protein content
		Corr	ΔGBA			Corr	ΔGBA																				Corr	ΔGBA
	n=	47	40		n=	122	114		Time	Corr			ΔGBA													n=	40	40
		0.77254	0.539557			1.23305	0.669966			Mean	SD	N	Mean	SD	N												0.886901	0.62123
		0.510794	1.07845			0.813006	0.798673		1	1048	68.88	3	559	74.93	3												1.00257	0.884147
		1.27521	1.34586			0.787437	0.56763		9	1001	57.54	3	514	80.54	3												0.934693	0.768774
		0.839371	1.1975			1.69008	0.839955		17	1070	58.52	3	596	80.79	3												1.22614	1.05595
		1.04132	0.754113			0.660258	0.451419		24	404	29.33	3	205	46.09	3												0.916546	0.665521
		0.793635	0.692495			0.833173	0.669595		32	308	25.47	3	150	43.31	3												0.667393	0.665826
		1.08078	0.679462			0.65181	0.509796		40	316	21.86	3	171	41.88	3												1.01119	0.658558
		0.993976	1.25915			1.498	0.319657		47	1663	64.79	3	1049	315.29	3												0.916673	0.956193
		0.738352	0.820519			1.96508	0.485384		55	1513	60.53	3	897	171.84	3												0.856663	0.606547
		1.27973	1.07827			1.1304	0.22703		63	1421	75.69	3	926	267.23	3												0.955083	0.611994
		1.27106	1.33659			0.774881	0.385991		70	154	8.95	3	83	39.97	3												1.29826	0.801966
		0.866922	1.02468			1.81632	0.427567		78	151	12.41	3	73	32.35	3			Corr	GBAΔ								1.1627	0.605736
		1.04271	0.888987			0.917076	0.38071		86	154	16.91	3	87	40.26	3			1	0.567401								0.946725	1.06182
		0.892169	1.20765			2.55634	0.6882											1	0.632902								1.03251	0.77351
		0.747536	0.713317			0.770135	0.867604											1	0.787428								0.984786	0.786945
		1.17968	1.16828			0.670915	0.533268																				1.20116	0.396434
		0.584384	0.737625			0.660991	0.426583																				0.381241	0.810168
		1.13312	0.879833			0.656409	0.370803																				1.02357	0.761973
		1.13506	0.81276			0.481544	0.50008																				1.20771	0.74686
		1.4096	1.43948			1.71621	0.5767																				0.722814	0.582213
		0.333518	0.849797			0.811133	0.366955																				0.945884	0.734904
		0.958303	0.918932			0.758555	0.696026																				1.59017	0.761682
		1.06135	1.24554			1.34672	0.813506																				0.613429	0.516255
		0.837037	1.17486			1.77367	0.275397																				0.886142	0.661748
		1.59821	0.931874			0.960188	0.507104																				1.14919	0.653637
		0.785907	0.946937			0.942481	0.728326																				1.02861	0.669167
		0.944331	1.18441			0.842328	0.809632																				0.890969	0.563149
		0.826399	1.17935			0.813334	0.779334																				1.56028	0.478501
		1.09978	1.09781			1.08843	0.525502																				1.0116	1.34168
		0.866619	1.05378			1.03714	0.422743																				1.15333	1.09936
		1.34686	0.472089			1.41993	1.29248																				1.38346	1.01328
		0.843948	0.671339			1.37761	0.69468																				0.735281	0.961183
		1.14231	0.846767			0.885156	0.687561																				1.18109	0.84514
		1.02474	1.76503			0.621693	0.514396																				0.873169	0.786125
		1.0155	0.669794			0.803522	0.668041																				0.85182	1.03089
		0.805304	1.44524			0.939219	0.590904																				0.880503	0.725625
		1.64619	1.27833			0.806801	0.558017																				0.950613	1.12638
		1.42582	1.04553			0.77042	0.370346																				0.946375	0.867576
		0.484122	0.919477			1.31863	0.87575																				1.10276	0.996832
		1.39617	0.748112			1.06341	0.793245																				0.929991	0.932729
		0.842766				1.44039	0.787144
		0.798363				1.30203	0.717393
		0.84028				0.978163	0.774933
		1.17983				0.849163	0.759107
		1.15301				0.872177	0.609517
		0.877348				1.2306	0.918681
		1.27803				1.12857	0.869407
						0.603494	0.695673
						0.930287	0.945113
						0.8998	0.673996
						0.852269	0.76784
						1.21101	0.930529
						0.64337	0.755681
						0.591119	0.684903
						1.1746	0.530981
						0.96578	1.07886
						0.563264	0.72276
						0.880919	0.486152
						1.24529	0.85919
						0.998364	0.874723
						1.09025	0.849474
						1.04014	0.845668
						0.720344	0.899153
						0.828918	0.662916
						0.948573	0.852882
						1.36099	0.764984
						0.954225	0.511807
						0.771973	1.06612
						1.08222	0.586157
						1.25723	0.73806
						1.09256	0.772914
						2.00176	0.808009
						1.17864	0.940142
						1.3449	0.688596
						0.828763	0.622194
						1.0787	0.437569
						0.986413	0.839878
						0.641946	0.559398
						0.720603	0.615204
						0.910958	0.566862
						0.948021	0.77237
						0.756872	0.315075
						1.14466	0.47609
						1.31592	0.71961
						1.80871	0.793486
						1.31895	0.708634
						0.798345	1.05911
						1.09945	0.785081
						1.31349	1.02474
						1.24904	0.826226
						1.07727	0.867034
						1.02997	0.285934
						0.829876	0.661871
						0.893466	0.828237
						1.38324	0.694974
						1.43264	1.17749
						0.664348	0.838212
						0.923669	0.853823
						0.647642	0.759676
						0.751108	0.864092
						0.712957	0.96811
						1.06618	0.904546
						0.638736	0.9931
						0.892508	0.675437
						0.802815	0.755276
						1.01797	0.930624
						0.734798	1.09059
						0.678543	0.787825
						0.816622	0.772741
						0.871211	0.596461
						0.689287	0.877553
						0.833095	0.899731
						0.786755	0.947486
						0.771059	0.696121
						0.709083
						0.986413
						0.752342
						0.693334
						0.999046
						0.842233
						0.742004
						0.71206

[truncated: 15 more sheets: Fig6h-k, Supp2b, Supp3e,h,k, Supp3i,j, Supp4d,f, Supp5c,f, supp6b-f, Supp7a-d, Supp8a-f, Supp9a-c, Supp10c-g, Supp11b, Supp12c-g, Supp12h-m, Supp12n-p]
